# Supplementary material for: Iron-Containing Oral Contraceptives and Their Effect on Hemoglobin and Biomarkers of Iron Status: A Narrative Review
Source: Nutrients. 2021 Jul 9;13(7):2340. doi: 10.3390/nu13072340 (PMC8308850; doi:10.3390/nu13072340)
Supplement: Supplementary file 1 [file nutrients-13-02340-s001.zip]

Archive with 1 entries (1 files):
- nutrients-1273192-supplementary.pdf
